# Supplementary material for: Effect of Cholecalciferol Supplementation on Inflammation and Cellular Alloimmunity in Hemodialysis Patients: Data from a Randomized Controlled Pilot Trial
Source: PLoS One. 2014 Oct 8;9(10):e109998. doi: 10.1371/journal.pone.0109998 (PMC4190314; doi:10.1371/journal.pone.0109998)
Supplement: Raw Data S1 — Excel spreadsheet of raw data from the study. (XLSX) [file pone.0109998.s005.xlsx]

## Sheet: Demographics and Clinical Labs
RandStatus1=Tx,0=Cont	Baseline 25OH-Vit D	12 month 25OH-VitD	Age	Gender	Race	Dialysis Vintage	Smoking Status	DM (Y/N)	Transplant history	Pregnancy	Blood Transfusion (Y/N)	Baseline PTH	12 month PTH	Baseline Calcium	12 month Calcium	Baseline Phos	12 month Phos
1	14.7	42.8	64	M	White	4	Former Smoker	Y	Y	N	Y	504.8	508.6	8.7	8.4	6.3	5.5
1	21.2	38.7	45	M	White	12	Nonsmoker	Y	Y	N	Y	548	448	8.4	9.6	4.5	4.4
0	13.3	19.5	33	M	Asian	13	Nonsmoker	N	Y	N	Y	136.4	131.1	7.4	8.1	8.6	5.9
1	13.2	47.3	61	M	Black	4	Nonsmoker	N	Y	N	Y	268.8	195.8	9.7	9	5.6	5.9
1	20.4	16.4	70	F	White	3.5	Nonsmoker	Y	N	Y	N	308	243.2	9.2	9.8	6.3	5.2
0	12.3	9.1	55	M	Black	5	Nonsmoker	Y	N	N	N	368.5		8.6		5.3
0	5	8.6	53	M	Black	11	Nonsmoker	N	Y	N	Y	163	405.3	9.6	8.8	4.2	3.9
1	5.8	41.8	61	F	Black	10	Nonsmoker	N	Y	N	Y	208.5	1189.2	9.4	8.8	5.3	4.2
0	21	14.3	46	M	Black	1	Nonsmoker	N	N	N	Y	522.6	1029.4	5.8	8.4	4.5	8.1
1	21	42.3	51	F	White	5	Nonsmoker	N	N	Y	N	180.6	588.3	9.2	8	3.9	7.7
1	8.9	30.7	42	F	Black	7.33	Former Smoker	N	N	Y	Y	253.4	385.5	9.1	8.9	4.3	4.5
1	13.5	46.3	29	M	Black	0.6	Nonsmoker	N	Y	N	N	148.6	488	9.6	8.6	8	7.6
1	5		45	F	White	10.4	Nonsmoker	N	N	N	N	1836		9.4		7.3
0	14.9		65	M	White	2.5	Nonsmoker	N	N	N	N	264.2		8.6		6.8
1	7.5	41.7	57	M	Black	3	Nonsmoker	Y	N	N	N	581	429.6	9.4	9.2	5.5	5
1	18.7	66.4	70	F	Black	7	Nonsmoker	N	N	Y	Y	0		9.5		4
0	23.3		54	F	White	1	Nonsmoker	Y	N	Y	N	124.8		8.8		5.6
1	17.8	28.9	53	F	White	10	Nonsmoker	Y	N	Y	N	454.6	297.3	9.3	9.4	5.7	5.9
1	23.8	71.2	72	M	Black	2	Former Smoker	Y	N	N	N	399	239.9	9	9.4	5	5.2
1	6		62	F	White	2	Nonsmoker	Y	N	Y	Y	657		8.8		5.6
1	11.5		54	M	Black	8	Current Smoker	Y	N	N	Y	629.6		9.2		6.8
1	6.5		74	M	Black	8	Nonsmoker	N	N	N	Y	360		10.5		4.8
0	8	21.3	47	F	White	3.5	Nonsmoker	N	N	Y	Y	963	572.5	9.2	8.8	6.7	6.1
0	7	21.5	53	F	White	5	Current Smoker	N	N	Y	N	415	561	8.9	8.7	8.5	6.8
1	18.1		41	F	White	1.08	Nonsmoker	Y	Y	Y	Y	539.1		10.3		8.1
0	13	13.4	63	M	Black	10	Former Smoker	N	N	N	N	1227.8	2293.2	8.9	8.7	3.1	5.9
1	9.2	25.3	66	F	White	0.5	Nonsmoker	Y	N	Y	N	304	219.9	8.3	9.2	5.8	6.5
0	23.2	19	28	F	White	12	Nonsmoker	N	Y	Y	Y	46.5	147.6	7.1	6.8	8.1	7.4
1	16.8		53	M	White	18	Nonsmoker	N	Y	N	Y	270.9		9.2		4.9
0	10		53	F	NativeAmerican	16	Nonsmoker	N	Y	Y	Y	17.8	56.3	9.1	8.9	6.9	4.4
1	11.5	44.6	54	F	Black	30	Nonsmoker	N	Y	N	Y	209.3	266.1	10.4	10.2	5.3	6
1	8.9		43	M	Black	2	Current Smoker	N	Y	N		282.4		8.3		7.8
1	6.2	27.5	58	F	Black	2.6	Nonsmoker	Y	N	Y	Y	228.9	191.5	10.2	8.6	5.3	3.8
1	11	30.2	62	M	Black	4.5	Former Smoker	N	N	N	N	183		9.7		6.3
0	15.2	16.6	53	M	Black	4	Former Smoker	N	Y	N	Y	1030	1971.6	9.2	8.8	3.8	4.1
0	9.4		55	F	Black	7	Former Smoker	N	Y	Y	Y	322		9.5		5.2
1	17.4		61	F	White	0.42	Nonsmoker	Y	Y	Y	Y	287.7		9.1		5.6
0	20.4	16.2	78	M	White	4	Nonsmoker	Y	N	N	Y	393		8.6		2.8
1	10.3	41.3	51	M	Black	5.5	Nonsmoker	N	N	N	N	230.1	64	9.2	9.6	4	3.8
1	13.6		80	M	Black	1.33	Former Smoker	Y	N	N	N	260		10.7		7.5
1	12		62	M	White	1	Former Smoker	N	N	N	Y	400.6		7.1		9.1
0	5	8.6	62	M	Black	3.5	Nonsmoker	Y	N	N	Y	193.3		9.1		4.5
0	12.4	12	71	M	White	1.83	Former Smoker	Y	N	N	Y	119.6	176.6	8.6	8.3	3.4	3.6
1	21	60.7	64	F	Black	0.67	Nonsmoker	N	Y	Y	Y	361.2	279.6	8.5	8.8	7	4.3
0	18	22.4	46	M	Black	3.25	Current Smoker	Y	N	N	Y	806		9.6		8.3
1	9.3		64	M	Black	3	Former Smoker	Y	N	N	Y	845		9.3		3.8
1	16.3	44.3	88	F	Black	7	Nonsmoker	Y	N	Y	N	141	607.2	9.7	8.9	4.8	4
1	8.5	47.2	71	F	Black	1	Former Smoker	Y	N	N	N	607.8	842.1	8.1	6.8	5.9	8.4
0	13.1	15.8	78	F	Black	1.08	Former Smoker	Y	N	Y	N	197	11.9	9.5	9.8	6.9	3.1
1	11.7	52.8	71	F	Black	5	Former Smoker	N	N	Y	Y	151.7	311.5	9.9	9.1	4.7	3.4
1	23.9		68	M	Black	12.25	Former Smoker	N	N	N	Y	482.9		9.7		4.9
1	7.7	34.1	58	F	Black	3.58	Former Smoker	Y	N	Y	Y	823.3	248.3	8.7	9.5	6.9	6.4
0	23.9	19.7	71	M	Black	2	Nonsmoker	Y	N	N	Y	512	1526.7	9	8.4	5.8	5.1
1	12.9	43	88	F	Black	1	Nonsmoker	Y	N	Y	Y	766	607.6	10	9.6	7	3.4
1	5.9	32.8	70	F	White	4	Nonsmoker	N	N	N	N	372	1303.9	9.1	8.3	5.7	3.2
1	11.3	40.9	80	F	Black	2.25	Nonsmoker	N	N	N	N	306	634.3	9.5	8.7	5.3	4.5
1	10.9		64	M	Black	10	Former Smoker	Y	N	N	Y	265		9.7		3.9
1	24.7	51.2	60	M	Black	15	Current Smoker	N	Y	N	N	1818.7	1866.9	9.3	8.1	6.8	4.7
1	16	44	67	M	Black	11	Former Smoker	N	N	N	Y	413	539	8.7	8.4	6.8	5.7
0	9.3		77	F	Black	10	Nonsmoker	Y	N	Y	N	899		9.8		6
1	24.7	42.4	63	M	White	5.5	Former Smoker	N	N	N	N	187.9	302.5	9.7	9.7	3.6	5.1
0	14.5		26	M	White	1.25	Current Smoker	N	Y	N	Y	783.8		8.7		6.5
0	24.2	14.4	64	F	White	2.6	Nonsmoker	N	N	Y	Y	136	666.4	8.8	7.3	4.8	2.5
1	16.3	25.8	80	F	Black	10	Nonsmoker	Y	N	Y	N	373.2	1498.7	9.6	8.9	5	4
1	17.2		39	M	Asian	17	Nonsmoker	N	N	N	Y	67.2		9.3		6.9
0	12.3	14.7	76	F	White	2.5	Former Smoker	Y	N			214.9	616.1	8.7	8.7	3.9	4.2
1	18		85	M	White	1.2	Nonsmoker	N	N	N	N	288.2		10.4		5.3
1	8.3	32.1	63	M	Black	3	Current Smoker	Y	N	N	Y	589	416.1	9.5	7.9	7.1	6.4
1	23.6	28.5	75	F	White	0.75	Former Smoker	N	N	Y	N	617.8	947.3	9	9.3	5.6	7.3
1	19.5		53	M	Black	28	Current Smoker	N	N	N	N	1338		10.2		4.8
1	21	47.6	47	M	Black	8	Nonsmoker	N	N	N	N	1349	739.9	8.5	9.1	7.8	7.5
1	21.6		52	M	Black	7	Former Smoker	N	N	N	N	615.6		8.2		3.9
1	20.8	35.6	62	F	Black	5.5	Former Smoker	N	N	Y	Y	282.5	252.7	9.7	9.8	5.4	5.8
0	12	15.9	50	M	Black	7	Nonsmoker	Y	N	N	N	223.2	406.5	9.7	10	5.4	4.4
1	8.6		58	M	Black	2	Former Smoker	Y	N	N	N	212.6		8.5		4.7
0	14.6	15.2	37	M	Black	7.25	Former Smoker	N	N	N	Y	391	1088.3	9.7	9.8	5.2	4.8
0	15.4	20.8	75	M	Black	11	Current Smoker	N	N	N	Y	1248.3	135.9	7.4	10.3	6.6	3.8
0	20.9	21.6	69	M	White	0.83	Nonsmoker	Y	N	N		264.1	377.1	9.8	11	3.7	4.1
0	5.5	9.4	62	M	White	0.75	Former Smoker	Y	N	N	N	176.9	161.9	9.3	9.5	3.4	6.1
0	6.1	9.2	81	F	White	2.5	Former Smoker	Y	N	Y		132	241.7	10.3	10.2	2.8	4.4
1	10.4		31	M	White	0.21	Nonsmoker	N	N	N	N	274.5		10		7.2
0	12.8	17.7	73	M	Black	11.5	Former Smoker	N	N	N	Y	873.1	319.9	8.6	9.5	4.2	5.6
1	11.5	34.1	68	M	Black	1	Current Smoker	Y	N	N	N	1847.3		7.9		5.1
0	22.9	16.8	43	M	White	0.5	Nonsmoker	N	N	N	Y	626.6	1595.6	9	9.5	5.6	6.4
1	14		29	M	Black	2	Nonsmoker	N	N	N	Y	332.6		8.8		6.4
1	20.5	32.3	71	M	White	0.5	Nonsmoker	Y	N	N	N	189.1	44.1	8.6	10.4	4.3	4.6
1	11.7	37.2	38	M	Black	3	Nonsmoker	Y	N	N	N	1171.5	1489.1	8.7	8.6	9	6.2
0	10.9	8.4	68	F	Black	4	Nonsmoker	N	N	Y	Y	215.3				3.6
1	12.6	37.1	46	M	Black	0.17	Nonsmoker	N	N	N		463.5	432.2	9.4	8.9	6.1	4.3
1	9.9		77	F	Black	4	Nonsmoker	N	N	Y	Y	132.6		8.5		4.5
0	12.4	9.5	74	F	White	0.21	Nonsmoker	Y	N	Y	N	351.1	167.3	8.7	9.3	7.7	5.5
1	22.6	35.1	64	M	Black	2	Nonsmoker	Y	N	N	Y	463.5	338	9.4	10.7	6.1	3.8
1	21.4	29.5	55	M	Asian	0.75	Former Smoker	N	Y	N	Y			9.7		7
1	9.1	55.3	87	F	Black	11	Nonsmoker	N	N	Y	N			8.4		3
0	17.1		62	F	Black	1	Former Smoker	N	N	Y	Y	2028.4		9.1		6.9
1	13.7	36.5	36	M	Black	4	Nonsmoker	N	N	N	N			8.6	8.9	6.9	4.9

## Sheet: T-cell Phenotyping
Allocation D3=1, Control=0	CD4% baseline	CD4% 1 year	CD4 Naïve % baseline	CD4 Naïve % 1 year	CD4 Memory % baseline	CD4 Memory % 1 year	CD8 % baseline	CD8% 1 year	CD8 Naïve % baseline	CD8 Naïve % 1 year	CD8 Memory % baseline	CD8 Memory % 1 year	CD4 Treg % baseline	CD4 Treg % 1 year
1	3.13	2.37	11.1	7.89	59.6	53	4.77	0.703	60.6	31.3	7.09	10.9	5.95	7.83
1	34.8	37.1	37.8	49.6	37.5	36.3	27.7	18.8	72.8	85.3	2.96	4.83	6.39	11.5
1	27.7	30.1	18	16.4	70.1	73.1	25.1	18.1	83.3	83.8	5.11	6.78	13	12.3
1	18.9	10.4	16.7	13.1	50.4	50.6	25.2	10.7	51.8	53.1	4.87	4.27	2.64	7.6
1	25.1	28	23.6	18.5	58.5	63.7	10.5	8.43	52.2	64.4	14.3	16.5	3.88	5.95
1	58	0.948	59.3	25.9	25.2	37.6	17	0.271	83.1	72.2	9.4	5	7.02	2.36
1	33.7	48.1	37.5	40.7	50.5	39.5	29.1	23.7	70.5	73.6	6.72	7.11	4.74	5.09
1	33.4	41.3	24.8	17.2	63.1	68.8	31	12	64.7	45.3	14.9	30.6	11.1	2.88
1	39.4	46	39.4	23.3	45	62.4	23.9	13.6	84.4	58.4	7.13	17.9	14.4	10.2
1	45.2	48.4	65.5	59.9	34.1	33	12.3	9.81	91.5	89.4	0	5.91	6.17	1.14
1	32.7	54	37.8	37.4	49	49.1	11.2	14.3	57	41.1	20.2	33.9	6.44	0.046
1	41.2	54.2	59.8	61.5	34.4	32.3	18.3	24.1	81.1	91.1	6.97	6.22	6.3	6.4
1	40.4	42.4	43.5	49.9	46.3	43.3	15.7	12.3	74.3	77.4	15.1	16.8	9.53	10.3
1	43.6	42	55.8	50.5	32.7	40.4	13.3	9.82	87.6	81.5	7.64	8.33	7.71	10.8
1	54.2	58.8	57.7	32.9	24.5	37.6	17.1	13.9	69.9	80.6	12.1	6.82	3.06	7.73
1	51.8	49.7	57.4	53.1	42.2	38.4	15	10.8	60.5	68.5	20	21	5.41	1.45
1	30.7		14.9		80		22.1	27.6	46.8	46.6	30.7	43.1	9.14	0.328
1	34	29.6	33.7	38.8	57.5	47.4	16.1	8.43	64.2	85	10.3	9.89	5.93	2.9
1	53.1	43.5	40.1	37.1	52.2	44.8	17.1	10.5	49.1	58.9	19.4	14.2	8.29	4.96
1	31	26.2	24.7	20.4	64.5	58.4	30.7	23.3	76	69.5	12.1	8.74	8.93	5.13
1	20.8	21.2	26.8	29.9	66.1	56.1	60.8	53.6	46.8	60.2	35.5	26	5.71	6.58
1	50.7	38.6	33.3	26.3	59.2	53	12.6	7.47	58.8	71	18.7	14.2	9.39	5.86
1	54	48.3	29.9	33.4	63.5	61.7	20.3	14.1	36.4	44.8	29.1	41.5	7.84	2.51
1	34.2	30.7	18.4	9.44	67.9	74.1	14.8	13.9	48.8	35.2	33.5	31.2	9.99	2.98
1	78.1	74.9	70.3	67.2	23.1	27	4.07	2.26	61	66.8	14.8	21	9.23	4.65
1	43.6	43.1	39.4	44	53.1	51.9	16.8	7.88	62.7	76.4	15.3	14.7	8.12	3.29
1	40	45.3	14.4	14.4	73.9	78.6	28.3	22.7	58.8	59	19.3	30.5	1.84	2.47
1	29.4	31.65	21	5.85	79	84.89	32.5	27.06	81.7	54.16	18.3	15.79	8.72	8.86
1	22.9	37.54	42.6	45.64	45.2	40.98	3.59	19.43	61	74.04	19.1	13.1	8.29	8.01
1	23.9	32.72	30.6	20.18	63	70.42	12.8	17.77	76.2	50.07	15.1	16.43	11.7	10.27
1	46.1	43.76	47.6	40.98	42.5	49.32	23.7	21.21	79.6	76.88	10.9	13.79	9.33	10.37
1	40.2	40.62	18	12.42	72.6	75.87	29.2	29.1	85.9	68.63	7.8	11.87	7.98	9.51
1	39.1	37.61	33.4	42.95	35.8	36.77	21.7	22.01	66.2	65.15	5.43	8.29	7.07	2.69
1	11.6	24.68	17.4	15.1	75.6	78.65	11	28.48	52.3	49.79	22.5	23.6	10.4	6.97
0	32.3	35.1	32.3	51	54.7	38.5	30.2	19.2	67.6	79.5	8.89	8.96	6.07	7.17
0	37.9	34.4	18.7	13.4	71.1	76.4	20.6	7.64	71.8	65.3	13.2	22.4	4.89	0.024
0	8.07	56	39.2	34.7	41.3	44.3	4.14	15.8	83.9	80.3	2.5	5.6	3.7	3.87
0	44.4	41	46.7	39.2	35.7	50.4	13.4	8.72	49.3	52.7	14.6	26.5	7.83	7.83
0	30.6	26.6	52.6	46.2	0.096	42.5	16.5	12.2	83.7	76	0.177	9.08	7.8	5.98
0	34.5	28	38.9	25	51.7	63.1	9.78	7.12	77.1	59.2	8.75	21.7	7.98	5.54
0	57.1	53.3	57	54	24.1	41	21.7	18.2	75.8	70.5	17.4	22.8	7.92	9.64
0	34.5		25.9		65.9		30.4	15.4	68.8	79.5	13.7	11.6	12.1	1.59
0	4.43	14.98	0	52.17	62.6	39.13	9.46	18.78	0	81.04	14.9	5.43	4.56	0.94
0	9.76	35.9	55.2	47.5	38.4	45.9	3.41	14.2	81.8	82.8	7.94	10.9	1.41	3.69
0	36.8	24.8	24.8	24	69.2	64.3	15.2	13.8	59.7	65.8	26	13.2	4.73	2.2
0	35.4	35.5	14.8	16	79.8	73.3	25.8	18.3	51.8	42.5	34.8	35.5	11.1	2.7
0	20.4	39.4	31.3	34.7	61.9	47.9	18.6	17.5	51.1	59.6	33.8	20	7.76	1.11
0	41.1	52.2	8.59	4.67	83.4	85.1	23.9	22.3	25.7	24	51.8	49.8	3.92	0.793
0	32.5	27.67	56.4	54.2	43.6	35.32	17	18.47	85.9	82.16	14.1	8.74	10.7	9.38
0	42.7	37.8	25.2	9.15	74.8	81.31	17.7	20.33	73.7	38.47	26.3	33.97	14.9	7.32
0	24.1	39.22	20.1	21.31	69.7	70.21	18.8	15.58	53.2	40.5	27	29.26	14	12.23

## Sheet: Monocyte Phenotyping
Allocation D3=1, Control=0	% Monocyte baseline	% Monocyte 1 year	Classic % Monocyte baseline	Classic % Monocyte 1 year	APC % Monocyte Baseline	APC % Monocyte 1 year	TNFa Producer % baseline	TNFa Producer % 1 year	IL-12 Producer Baseline	IL-12 Producer 1 year
1	0.8	0.604	86.8	29.8	5.5	5.35	0.5	5.47	1.74	0.31
1	8.79	8.53	83.1	78.3	9.6	4.31	0.43	1.73	8.09	2.08
1	6.77	9.36	62.3	57.2	17.4	16.6	0.74	1.63	4.6	0.87
1	5.96	3.46	78.3	75.8	6.91	8.18	0.27	1.52	4.03	1.37
1	2.35	11	71	64.7	14.8	10.5	0.34	0.85	1.51	0.1
1	7.41	0.355	74.5	6.38	8.93	2.73	0	3.43	9.12	1.14
1	5.67	10.3	81.9	61.5	4.3	13	1.31	1.44		0.48
1	23	11.2	77.8	60.2	9.13	17.3	0.65	10.12	1.58	3.18
1	11.7	8.76	8.37	65.2	0.837	21.2	2.48	4.84		2.18
1	8.49	6.92	60.8	79.5	17.6	6.75	0.19	1.84	3.97	0.75
1	12.3	17	66.8	64	16.1	16	0.42	4.44		10.32
1	5.35	2.23	24.5	61.1	58	11.2	3.6	4.83		6.34
1	1.47	3.83	48.4	55	26.1	28.2	2.05	3.04		5.26
1	5.79	4.34	53.9	82	22.4	1.47	4.32	1.5	1.37	0.53
1	12.1	23.2	83.5	82.1	3.43	7.38	2.52	3.54		2.76
1	12.2	6.06	78.1	70.6	1.37	7.71	0.63	3.31		1.6
1	1.9	6.32	49.3	57.2	14.5	13.1	4.3	2.87		0.53
1	3.84	3	74.2	28.7	9.02	31.9	5.92	3.86	0.66	1.02
1	9.38	6.28	59.6	49.7	4.87	21.8	5.74	0.54		0.51
1	10.1	7.59	80.2	77.9	7.37	5.81	3.75	0.05	0.98	0.03
1	3.85	4.14	65.6	71.8	6.03	10.6	3.23	1.04	1.56	0.87
1	6.28	4.92	79.1	67.1	4.53	18.3	2.39	0.64	0.02	0.34
1	3.98	3.4	68.6	80	4.65	9.04	5.75	1.19	0.05	0.37
1	1.18	3.25	52.6	78.1	8.55	2.74	6.77	3.24	0.02	0.54
1	2.87	6.65	53.7	69.2	11.3	17	6.73	0.95	0.27	1.1
1	14.8	32.5	84.2	83.7	4.39	7.42	2.98	1.01		0.85
1	2	3.96	67.6	72.4	5.66	7.54	1.23	0.65	20.59	0.11
1	6.45	1.83	0	65.94	0.036	17.67	6.86	1.68		0.59
1	8.27	8.54	6.05	81.22	84.4	6.33	4.27	0.84	1.24	0.08
1	3.44	3.66	13.7	70.69	73.1	11.74	2.58	3.9	1.87	0.66
1	12.8	5.52	84.7	51.65	6.43	11.84	0.11	3.18		1.61
1	3.73	6.66	72	66.46	9.8	7.08	1.78	2.36	1.2	1.13
1	18.8	3.74	55.4	78.65	13.5	4.61	10.36	3.28	5.38	1.68
1	13	6.75	66.2	47.71	20.2	15.01	2.74	8.44	1.66	2.81
0	4.18	7.57	76.8	73.1	5.27	2.68	2.15	2.04	3.12	1.42
0	0.846	5.94	63.4	29.5	21.7	50.5	0.47	1.77	3.36	0.5
0	2.2	7.28	0.182	55.8	84.5	23.3	0	3.16	4.95	1.34
0	12.7	9.37	65	49.3	10.8	16.8	0	11.6	5.59	7.17
0	3.58	5.82	72.9	67.8	6.86	16	1.01	5.79	1.58	4.45
0	9.2	14.7	82.9	89.3	8.95	4.42	1.65	2.01	0.34	0.67
0	4.46	5.9	74.2	73.7	11.1	7.33	1.16	2.17	2.77	1.76
0	10.6	15.3	78.7	77.1	8.78	9.76	0.69	1.21	1.7	0.52
0	5.93	2.35	0.004	8.03	6.22	1.01	1.02	20.29	1.06	1.02
0	2.57	5.36	68.5	56	6.66	3.13	5.7	1.79	1.69	0.39
0	10.2	10.8	71.8	52.8	14.5	21.7	5.02	0.89	2.5	0.33
0	5.24	1.43	38	52.2	30	11.1	3.28	0.19	6.27	1.58
0	10.3	5.67	83.6	68.2	2.82	10.9	1.54	2.01		4.01
0	8.26	7.47	72	83.7	12.1	6.11	6.63	1.53	2.75	0.91
0	6.93	7.96	86.2	62.37	1.64	10.27	2.43	8.43	3.14	2.01
0	5.45	2.34	80.3	70.59	9.54	8.63	0.59	3.35	4.74	0.8
0	2.24	5.82	65.9	67.98	13.1	10.77	2.29	4.44	1.25	3.69

## Sheet: PRT Data
Delta PRT (12 months - baseline)	Allocation D3=1, Control=0
221	1
-21.67	1
-361	1
-124.5	1
-398.5	1
-178.5	1
-608	1
-55	1
-338.5	1
92.83	1
48	1
254.83	1
-220.33	1
841.5	1
353.5	1
2.5	1
325.17	1
83.5	1
342.17	1
819.5	1
-46.5	1
89.17	1
481	1
-21.5	1
130	1
-69.33	1
439	1
434.5	1
220.5	1
-131.67	1
705	1
201.5	1
-9	1
63	1
-106.5	0
298.5	0
-329	0
309	0
763.33	0
1276.5	0
655.17	0
-242.5	0
155	0
393.5	0
-431.5	0
-97.17	0
6.83	0
350	0
447.67	0
446	0
404	0
